# Supplementary material for: DNA Sequence Variants and Protein Haplotypes of Casein Genes in German Black Pied Cattle (DSN)
Source: Front Genet. 2019 Nov 8;10:1129. doi: 10.3389/fgene.2019.01129 (PMC6857469; doi:10.3389/fgene.2019.01129)
Supplement: Supplementary file 1 [file DataSheet_1.zip]

Archive with 5 entries (5 files):
- 01_Prepare_Data.R
- 02_VEP.R
- 03_AAF_per_breed.R
- 04_Casein_Variants.R
- functions.r
