# Supplementary material for: DNA Sequence Variants and Protein Haplotypes of Casein Genes in German Black Pied Cattle (DSN)
Source: Front Genet. 2019 Nov 8;10:1129. doi: 10.3389/fgene.2019.01129 (PMC6857469; doi:10.3389/fgene.2019.01129)
Supplement: Supplementary file 1 [file DataSheet_1.zip › 01_Prepare_Data.R]

###################################################
# DNA sequence variants and protein haplotypes of #
# casein genes in German Black Pied cattle (DSN)  #
###################################################
source("/home/saskia/casein/functions.r")
setwd("/home/saskia/casein")

### Load exon sequence of 4 casein genes CSN1S1, CSN2, CSN1S2, CSN3
cas = read.table("~/NAS/DSN/annotation/Casein_genes.txt", sep="\t", header=T)
cas = cas[order(cas$Gene, cas$ExonNr),] 
cas$ExonSeq = gsub(" ", "", cas$ExonSeq)
cas2 = unique(cas[,1:8])
cas2[cas2$Strand=="-",c("Start", "End")] = cas2[cas2$Strand=="-",c("End", "Start")]

## Add 1000bp upstream region in additional columns Start and StopRegion:
for (i in 1:nrow(cas2)){
	if (cas2$Strand[i]=="+"){
		cas2$StartRegion[i] = cas2$Start[i]-1000+1
		cas2$StopRegion[i]  = cas2$End[i]
	}
	if (cas2$Strand[i]=="-"){
		cas2$StartRegion[i] = cas2$Start[i]
		cas2$StopRegion[i]  = cas2$End[i]+1000-1
	}
}

## Plot the 4 casein genes
#cas2$mean = sapply(1:4, function(x){ mean(cas2$Start[x], cas2$Stop[x])})
#ggplot(cas2)+ geom_segment(aes(x = Start/10^6, y = 1, xend = End/10^6, yend = 1), size=5)+
#	geom_text(aes(x=mean/10^6,y=1, label=Gene), vjust = -1, hjust=0)+
#	scale_x_continuous(breaks=seq(0,100,0.05))+scale_y_continuous(breaks=1)+
#	theme_bw()+xlab("Chromosome 6 [Mb]")+ylab("")+theme(axis.ticks.y=element_blank(), axis.text.y=element_blank())


### load sequenced cows:
# Select in genotype data from 1000 Bulls Genome Project only Chr6 for casein genes
# (min(cas$Start, cas$End)-10^5) = 87041556
# (max(cas$Start, cas$End)+10^5) = 87492750

#####??????????????????
execute("zcat ~/NAS/DSN/1000bulls/raw/Chr6-raw-Run6.vcf.gz | head -10000 | grep \"#CHROM\" > Chr6-caseinregion_raw.vcf")
execute("zcat ~/NAS/DSN/1000bulls/raw/Chr6-raw-Run6.vcf.gz | awk '$2>=87041556' | awk '$2<=87492750' >> Chr6-caseinregion_raw.vcf")
#####??????????????? Does it work????
pheno = read.table("~/NAS/DSN/SNPchip/combined/combined50k_pheno_all_uniquesamples_filtered.txt", sep="\t", header=T, colClasses="character", quote="") 
pheno$group[pheno$SEQ==1]= "seq"

# Select only breeds with >30 individuals from 1000 Bulls Genome Project
breeds = sort(table(pheno$breed[pheno$SEQ==1]))
breeds = setdiff(names(breeds[which(breeds>=30)]), c("AlbertaComposite", "SimmentalFleckviehPezzatarossa"))
pheno = pheno[pheno$breed %in% breeds,]  
table(pheno$group, pheno$breed)
#     Angus BrownSwiss Charolais DanishRed DSN Fleckvieh Gelbvieh Hereford Holstein Jersey Limousin Montbeliarde Normande Simmental
#  seq   276        148       127        56  30        53       52       75      541     66       82           54       44       217
pheno = pheno[pheno$group=="seq",]  #1821
write.table(pheno, "pheno_selected_breeds.txt", sep="\t", quote=F)

## Filtering steps:
# Load raw file: 									12005 SNPs
snpraw = read.table("~/NAS/DSN/1000bulls/polymorphicDSNHF/Chr6-caseinregion_raw.vcf",sep="\t", header=T, comment.char="", check.names=F) 
# 1000 upstream + gene region: 						
snpraw = snpraw[(snpraw$POS >= cas2$StartRegion[1] & snpraw$POS <= cas2$StopRegion[1]) | (snpraw$POS >= cas2$StartRegion[2] & snpraw$POS <= cas2$StopRegion[2]) | (snpraw$POS >= cas2$StartRegion[3] & snpraw$POS <= cas2$StopRegion[3]) | (snpraw$POS >= cas2$StartRegion[4] & snpraw$POS <= cas2$StopRegion[4]), ]  # 
# only SNPs, no INDELs, only one AlT SNP, QUAL>=20 (--> 1000 bulls filtering): 1153 SNPs
snpraw = snpraw[nchar(snpraw$REF)==1 & nchar(snpraw$ALT)==1 & as.numeric(snpraw$QUAL) >= 20, ]  										 #  9745
# MQ >= 30: 											1
snpraw = snpraw[which(sapply(1:nrow(snpraw), function(x){ as.numeric(gsub(".+=", "", grep("MQ=", unlist(strsplit(snpraw$INFO[x], ";")), value=T))) })>=30),]  # 9204
# DP >= 10: 										
snpraw = snpraw[which(sapply(1:nrow(snpraw), function(x){ as.numeric(gsub(".+=", "", grep("DP=", unlist(strsplit(snpraw$INFO[x], ";")), value=T))) })>=10),]  # 9203
# only columns with specific breeds
snpraw = snpraw[,c(1:9, which(colnames(snpraw) %in% pheno$ID))] # 1127 1830

# at least 3 alleles for REF or ALT if homozygous, at least 3 alleles for REF and ALT if heterozygous --> else ./.
snpraw3 = snpraw
for (i in 1:nrow(snpraw3)){
	if (i/100==i%/%100){print(i)}
	AD = sapply(10:ncol(snpraw3), function(x){ unlist(strsplit(snpraw3[i,x], ":"))[6] })
	refreads = as.numeric(unlist(strsplit(AD, ",")))[seq(1,length(AD)*2,2)]
	altreads = as.numeric(unlist(strsplit(AD, ",")))[seq(2,length(AD)*2,2)]
	gt = sapply(10:ncol(snpraw3), function(x){ unlist(strsplit(snpraw3[i,x], ":"))[1] })
	gt[which(gt=="0/0" & refreads <3)] = "./."
	gt[which(gt=="0/1" & (refreads<3 |altreads <3))] = "./."
	gt[which(gt=="1/1" & altreads <3)] = "./."
	snpraw3[i,10:ncol(snpraw3)]= gt
}

# Filter: at least one SNP polymorphic
rem     = apply(snpraw3[,10:ncol(snpraw3)], 1, function(x){ length(grep("\\.|0\\/0", x)) })
snpraw3 = snpraw3[-which(rem==length(10:ncol(snpraw3))),]  									# 892

colnames(snpraw3)[1]="CHROM"
write.table(snpraw3[,1:10], "input_vep_morebreeds.vcf", sep="\t", row.names=F, quote=F)
write.table(snpraw3, "seqraw_morebreeds.vcf", sep="\t", row.names=F, quote=F)
