# Supplementary material for: DNA Sequence Variants and Protein Haplotypes of Casein Genes in German Black Pied Cattle (DSN)
Source: Front Genet. 2019 Nov 8;10:1129. doi: 10.3389/fgene.2019.01129 (PMC6857469; doi:10.3389/fgene.2019.01129)
Supplement: Supplementary file 1 [file DataSheet_1.zip › 02_VEP.R]

####################################################
## VEP ###
####################################################
# Download all VEP results for CSN genes from:
# https://www.ensembl.org/Bos_taurus/Tools/VEP/Results?db=core;tl=HAVz5JT6GFhmzrHM-4482636
library(ggplot2)
library(scales)
source("/home/saskia/casein/functions.r")
setwd("/home/saskia/casein")

### Read all VEP results from ensembl VEP
vep = read.table("~/NAS/DSN/analysis/caseingenes/VEP_result_caseingenes_20180920.txt", sep="\t", header=T) 	# 94
# Exclude HSTN gene region
vep = vep[vep$SYMBOL !="HSTN",] 	# 892
vep$POS = as.numeric(gsub(".+-", "", vep$Location))
write.table(vep, "VEP_result.txt", quote=FALSE, sep="\t")

# Count number of consequences per CN gene
veptab = as.data.frame.matrix(table(gsub(",.+", "", vep$Consequence), vep$SYMBOL))
veptab$Consequence = rownames(veptab)
#                      CSN1S1 CSN1S2 CSN2 CSN3           Consequence
#3_prime_UTR_variant        5      3    3    9   3_prime_UTR_variant
#5_prime_UTR_variant        2      2    0    0   5_prime_UTR_variant
#intron_variant           283    167  116  213        intron_variant
#missense_variant           3      3    7    7      missense_variant
#splice_region_variant      3      2    0    1 splice_region_variant
#synonymous_variant         3      4    3    1    synonymous_variant
#upstream_gene_variant     22      8   10   12 upstream_gene_variant
write.table(veptab, "vep_table.txt", quote=F, row.names=F, sep="\t")

### Pie chart for VEP results:
veptab$Consequence = gsub("_prime_", "'-", veptab$Consequence)
veptab$Consequence = gsub("_", " ", veptab$Consequence)
veptab$Consequence = gsub(" variant", "", veptab$Consequence)
substr(veptab$Consequence, 1, 1) = toupper(substr(veptab$Consequence, 1, 1))

# Calculate proportion of each consequence and store it in Var2
veptab$sum    = apply(veptab[,1:4], 1, sum)
veptab$percent= round((veptab$sum/sum(veptab$sum))*100,1)
veptab        = veptab[order(veptab$percent, decreasing=F),]
veptab$Var2   = paste0(veptab$Consequence, ": ", veptab$percent, "%")
veptab$Var2   = factor(veptab$Var2, levels=veptab$Var2)
# Define colours for pies
veptab$cols= NA
veptab$cols[grep("Intron", veptab$Var2)]= "#DEEBF7"
veptab$cols[grep("Down|Upstream", veptab$Var2)]= toupper(c("#6BAED6", "#4292C6"))
veptab$cols[grep("3'", veptab$Var2)]= toupper(c("#9E9AC8"))
veptab$cols[grep("5'", veptab$Var2)]= toupper(c("#6A51A3"))
veptab$cols[grep("Synon", veptab$Var2)]= "#74C476"
veptab$cols[grep("Miss", veptab$Var2)] = "#FB6A4A"
veptab$cols[grep("Splice", veptab$Var2)] = "#E41A1C"

# Create pie chart
blank_theme <- theme_minimal()+ theme(axis.title.x = element_blank(), axis.title.y = element_blank(),
  panel.border = element_blank(), panel.grid=element_blank(), axis.ticks = element_blank(), plot.title=element_text(size=14, face="bold") )

ggplot(veptab, aes(x=factor(1), percent, fill=Var2))+
  geom_bar(stat="identity",width = 1, color="black")+
  scale_fill_manual(values=veptab$cols, breaks=rev(veptab$Var2), name="")+
  coord_polar("y") +  blank_theme +
  theme(axis.text.x=element_blank(), axis.text.y=element_blank())
ggsave("pie_vepresults.eps", width=6, height=4, dpi=300, device="eps")
