# Supplementary material for: DNA Sequence Variants and Protein Haplotypes of Casein Genes in German Black Pied Cattle (DSN)
Source: Front Genet. 2019 Nov 8;10:1129. doi: 10.3389/fgene.2019.01129 (PMC6857469; doi:10.3389/fgene.2019.01129)
Supplement: Supplementary file 1 [file DataSheet_1.zip › 03_AAF_per_breed.R]

####
library(ggplot2)
library(extrafont)
source("/home/saskia/casein/functions.r")
setwd("/home/saskia/casein")

## read in information about each cattle: LOM, breed, gt type
pheno = read.table("~/NAS/DSN/analysis/caseingenes/pheno_selected_breeds.txt", sep="\t", header=T, row.names=1)

## read in VEP results for CN genes
vep = read.table("VEP_result.txt", sep="\t", header=TRUE)

### read in sequenced cattle
sequenced = read.table("~/NAS/DSN/analysis/caseingenes/seqraw_morebreeds.vcf", sep="\t", header=T, check.names=F, comment.char="")
sequenced = sequenced[sequenced$POS %in% vep$POS,] 							# 61
sequenced$ID     = vep$Existing_variation
sequenced$QUAL   = vep$Protein_position
sequenced$FILTER = vep$Amino_acids
sequenced$FORMAT = vep$Consequence
sequenced$INFO   = vep$SYMBOL
colnames(sequenced)[grep("QUAL|FILTER|FORMAT|INFO", colnames(sequenced))]= c("Protein_position", "Amino_acids", "Gene", "Consequence")
write.table(sequenced, "sequenced.txt", sep="\t", quote=FALSE)
#######################################################################################
#### SNP frequency analysis (Make table for SNP information and SNP allele frequencies)

# tranform 0/0 or 0|0 to 0 and make numeric
transform_genotypes <- function(d){
	for (i in 10:ncol(d)){ d[,i] = c("0", "1", "1", "2", "0", "1", "2", NA)[ match( d[,i], c("0|0", "0|1", "1|0", "1|1", "0/0", "0/1", "1/1", "./.") ) ] }
	for (i in 10:ncol(d)){ d[,i] = as.numeric(d[,i]) }
	return(d)
}
snptab = transform_genotypes(sequenced)

# Calculate alternative allele frequency for breeds per SNP:
aaf_breeds = snptab[,1:9]
aaf_breeds = cbind(aaf_breeds, vep[,c("Gene","EXON", "INTRON", "CDS_position", "Codons")])
breeds        = unique(pheno$breed)
aaf_breeds = cbind(aaf_breeds, data.frame(matrix(NA, ncol=length(breeds), nrow=nrow(snptab), dimnames=list(1:nrow(snptab), breeds))))
aaf_breeds$Total = get_calc_value(snptab, colnames(snptab)[10:ncol(snptab)], "AAF")

for (b in breeds){
	ids = pheno$ID[pheno$breed==b]
	print(b)
	print(length(ids))
	aaf = round(get_calc_value(snptab, ids, "AAF"),3)
	aaf_breeds[,b] = aaf
}

write.table(aaf_breeds, "AAF_breeds.txt", sep="\t", row.names=F, quote=F)

### Hierarchical clustering + plot based on alternative allele frequencies:
hc = hclust(dist(t(aaf_breeds[,breeds])), method="average")
# plot(hc, main="", xlab="", sub="", hang=-1)
par(mar = c(3,1,1,7))
plot(as.dendrogram(hc), horiz=T)

# Save Dendrogram as eps
setEPS()
hc = hclust(dist(t(aaf_breeds[,breeds])), method="average")
postscript("dendrogram_aaf.eps", width=2)
par(mar = c(3,1,1,7), family="Times New Roman")
plot(as.dendrogram(hc), font=2, horiz=T)
dev.off()

## selecting colors for variant types (same as in VEP pie chart)
aaf_breeds$SNPNr= 1:nrow(aaf_breeds)
aaf_breeds$Consequence = gsub(",.+", "", aaf_breeds$Consequence)
aaf_breeds$Consequence = gsub("_prime_", "'-", aaf_breeds$Consequence)
aaf_breeds$Consequence = gsub("_", " ", aaf_breeds$Consequence)
aaf_breeds$Consequence = gsub(" variant", "", aaf_breeds$Consequence)
substr(aaf_breeds$Consequence, 1, 1) = toupper(substr(aaf_breeds$Consequence, 1, 1))

# get positions of vertical lines between the 4 casein genes 
vlines = 0
for (gene in unique(aaf_breeds$Gene)){
	tmp = which(aaf_breeds$Gene==gene)
	vlines= c(vlines, tmp[length(tmp)]+1)
	
}

aaf_breeds2 = melt(aaf_breeds, id.vars=setdiff(colnames(aaf_breeds),breeds))
aaf_breeds2$variable = factor(aaf_breeds2$variable, levels= c(hc$labels[hc$order]))

# Make a plot based on AAF per breed over all CN genes
ggplot(aaf_breeds2, aes(SNPNr, variable, fill=value))+geom_tile()+ 
	scale_fill_gradient(name="AAF",low = "white", high = "midnightblue")+
	scale_y_discrete(expand = c(0, 0)) + theme_bw()+
	scale_x_continuous(expand = c(0, 0)) + 
	theme(axis.ticks.x=element_blank(), axis.text.x=element_blank(),axis.ticks.y=element_blank(), axis.text.y=element_blank(),legend.position="right", text=element_text(family="Times New Roman", size=12))+
	ylab("")+xlab("")+geom_vline(xintercept=vlines, size=0.7)
ggsave("SNP_POS_aaf.eps", width=9, height=5, dpi=300, device="eps")

# Make a legend for the AAF plot
consequences = c("Upstream gene", "5'-UTR", "Intron", "Missense", "Synonymous", "3'-UTR", "Splice region")
names(consequences) = c("#6BAED6", "#6A51A3", "#DEEBF7", "#E41A1C", "#74C476", "#9E9AC8", "#FDAE6B")
 
aaf_breeds2$Consequence = factor(aaf_breeds2$Consequence, levels= as.character(consequences))
ggplot(aaf_breeds2[aaf_breeds2$variable=="DSN",], aes(SNPNr, variable, fill=Consequence))+geom_raster()+ 
	scale_x_continuous(expand = c(0, 0))+scale_y_discrete(expand = c(0, 0))+theme_bw()+
	theme(axis.ticks.x=element_blank(), axis.text.x=element_blank(),axis.ticks.y=element_blank(), axis.text.y=element_blank(), legend.position="top", text=element_text(family="Times New Roman", size=12))+
	scale_fill_manual(name="", values=names(consequences))+
	xlab("")+ylab("")+ guides(fill = guide_legend(nrow = 1))
ggsave("SNP_POS_varianttypes.eps", width=8, height=1.3, dpi=300, device="eps")
