# Supplementary material for: DNA Sequence Variants and Protein Haplotypes of Casein Genes in German Black Pied Cattle (DSN)
Source: Front Genet. 2019 Nov 8;10:1129. doi: 10.3389/fgene.2019.01129 (PMC6857469; doi:10.3389/fgene.2019.01129)
Supplement: Supplementary file 1 [file DataSheet_1.zip › 04_Casein_Variants.R]

# Analyse casein variants
source("/home/saskia/casein/functions.r")
setwd("/home/saskia/casein")
library(haplo.stats)
library(extrafont)

### read in sequenced cattle
sequenced = read.table("sequenced.txt", sep="\t", header=T, check.names=F)
pheno = read.table("pheno_selected_breeds.txt", sep="\t", header=T, check.names=F)

# Analysis for missense variants for all 4 genes using haplo.group:
genes = unique(sequenced$Gene)

# read description for casein variant names
csn_desc = read.table("csn_variants_description.txt", sep="\t", header=T)

all_haplotypes = NULL
for (i in 1:length(genes)){
	missense  = sequenced[ intersect(grep("missense", sequenced$Consequence), which(sequenced$Gene==genes[i])),]
	missense2 = transform_genotypes_for_haplostats(missense)
	
	breed.ordered = pheno$breed[match(rownames(missense2), pheno$ID)]  # get the breeds for each animal ID (rownames)
	snps.ordered  = paste(missense$CHROM, missense$POS, sep="_")	   # get the SNP positions that are investigated 
	breeds        = sort(unique(breed.ordered)) 
	
	## Run haplo.group: (it works for the whole population; use each gene and variant_type separately)
	results <- haplo.group(group=breed.ordered, geno=missense2, locus.label=snps.ordered, miss.val=c(0, NA))
	results = results$group.df
	colnames(results) = gsub("breed.ordered=", "", colnames(results)) 	# remove "breed.ordered" from column names
	# results = results[!is.na(results$Total),] 						# remove if haplotype does not occur in total population
	results = results[order(results$Total, decreasing=T),]				# order results based on "Total" column
	results[,grep("Total", colnames(results)):ncol(results)] = apply(results[,grep("Total", colnames(results)):ncol(results)], 2, function(x){round(x,3)}) # round values; 3 digits after point
	results$Haplotype= apply(results[,grep("^Chr", colnames(results))], 1, function(x){ paste(x, collapse="")})	# add new column "Haplotypes" combined from amino acids
	# add csn_desc
	results$Protein_variant = csn_desc$haplotype_name[match(results$Haplotype, csn_desc$haplotype_aminoacids)] 	# add new column "Protein_variant" from csn_desc file
	results$Protein_variant[is.na(results$Protein_variant)] = results$Haplotype[is.na(results$Protein_variant)]	# replace the empty "Protein_variant" values by the haplotypes
	results$Gene = genes[i]																						# add new column "Genes"
	results      = results[,grep("^Chr6", colnames(results), invert=T)]											# remove columns whose column name begins with "Chr6_"
	results      = results[,c("Gene", "Haplotype", "Protein_variant", breeds, "Total")]							# order columns differenty 
	write.table(results, paste0("haplotypes_", genes[i], ".txt"), sep="\t", row.names=F, quote=F)				# write table with results for each gene separately
	all_haplotypes = rbind(all_haplotypes, results)																# add rows to data frame "all_haplotypes

	a       = apply(results[,breeds], 1, function(x){ length(which(x>=0.05))}) 									# haplotype freq >=5% in at least one breed (out of 4 breeds)
	results2= results[which(a>0),]  		 		 															# filter table with regard to haplotype frequency
	
	## Is there a significant difference between breed haplotypes?
	## Calcualte pairwise Chi-Squared test (each breed compared to each breed)
	## Multiply the haplotype frequencies with the number of animals to get the number of animals with the specific haplotype
	# pvals   = NULL
	# for (i in 1:(length(breeds)-1)){
		# for (j in (i+1):length(breeds)){
			# b1  = breeds[i]
			# b2  = breeds[j]
			# tmp = results2[,c(b1,b2) ]
			# tmp = tmp[which(!is.na(tmp[,1])& !is.na(tmp[,2])),]
			# tmp[,1] = tmp[,1] * length(grep(b1, breed.ordered))
			# tmp[,2] = tmp[,2] * length(grep(b2, breed.ordered))
			# pval = toupper(format(chisq.test(tmp)$p.value, scientific=T, digits=2))
			# pvals = rbind(pvals, data.frame(b1, b2, pval))
		# }
	# }
	# pvals[as.numeric(pvals$pval)<0.05,]

	## Make dummy row, to add up percentages to 1
	new       = data.frame(matrix(NA, nrow=1, ncol=ncol(results2), dimnames=list(1,colnames(results2)))) 	
	new[1,1:3]= c(genes[i], "Other", "Other")
	new[,c(breeds, "Total")] = as.numeric(apply(results2[,c(breeds, "Total")], 2, function(x){ 1- sum(x, na.rm=T)}))
	results3  = rbind(results2, new)
	rownames(results3) = results3$Protein_variant
	
	# Dendrogram and pie chart:
	png(paste0("haplotypes_dendrogram_", genes[i], ".png"), width=1200, height=250, pointsize=20)
	hc = hclust(dist(t(results3[,breeds])), method="average")
	par(mar=c(0,4,1,0))
	plot(hc, main=genes[i], xlab="", sub="", hang=-1)
	dev.off()
	
	pie_chart(d=results3, orderbreeds= breeds[hc$order])
	ggsave(paste0("haplotypes_pies_", genes[i], ".eps"), width=18, height=3, device="eps", dpi=300)
}

########################################################################################
## Comprehensive haplotype analysis for the 4 casein genes
## ONLY most frequent haplotypes (freq>0.05) from previous analyses of single genes were used
rem = NULL
for (i in 1:length(genes)){
	missense  = sequenced[ intersect(grep("missense", sequenced$Consequence), which(sequenced$Gene==genes[i])),]
	missense2 = transform_genotypes_for_haplostats(missense)
	breed.ordered = pheno$breed[match(rownames(missense2), pheno$ID)]  # get the breeds for each animal ID (rownames)
	snps.ordered  = paste(missense$CHROM, missense$POS, sep="_")	   # get the SNP positions that are investigated 
	results <- haplo.group(group=breed.ordered, geno=missense2, locus.label=snps.ordered, miss.val=c(0, NA))
	results = results$group.df
	results = results[order(results$Total, decreasing=T),]
	a       = apply(results[,grep("breed", colnames(results))], 1, function(x){length(which(x>=0.05))}) # haplotype freq >=5% in at least one breed (out of 4 breeds)
	results2= results[which(a>0),]  		  															# results table which should be considered
	
	# get positions where amino acids are the same --> all homozygous to ref or alt allele
	positions = names(which(apply(results2[,grep("Chr", colnames(results2))], 2, function(x){ length(unique(x)) })==1))
	variants  = as.character(results2[1,positions])
	names(variants) = positions
	rem = c(rem, variants)
}

missense  = sequenced[grep("missense", sequenced$Consequence),] # all missense mutations in one data frame
missense2 = transform_genotypes_for_haplostats(missense)
for (i in 1:length(rem)){										# iterate over all positions from rem  
	ind = grep(names(rem[i]), colnames(missense2))				# get column from data frame "missense2" that corresponds to position i
	if (length(ind)==0){ next }
	for (j in ind){
		missense2[which(missense2[,j]!=rem[i]),j] = NA 			# replace the variants that are not rem[i] by NA
	}
}
breed.ordered = pheno$breed[match(rownames(missense2), pheno$ID)]  # get the breeds for each animal ID (rownames)
snps.ordered  = paste(missense$CHROM, missense$POS, sep="_")	   # get the SNP positions that are investigated 

results <- haplo.group(group=breed.ordered, geno=missense2, locus.label=snps.ordered, miss.val=c(0, NA))
results = results$group.df
colnames(results) = gsub("breed.ordered=", "", colnames(results)) 	# remove "breed.ordered" from column names
results = results[order(results$Total, decreasing=T),]
results[,grep("Total", colnames(results)):ncol(results)] = apply(results[,grep("Total", colnames(results)):ncol(results)], 2, function(x){round(x,3)}) # round values; 3 digits after point

## rename haplotypes into protein variants using data frame "csn_desc"
for (i in 1:length(genes)){
	chr_pos         = paste0("Chr6_", missense$POS[missense$Gene==genes[i]])
	haplotype       = as.character(apply(results[,chr_pos], 1, function(x){ paste(x, collapse="")}))	# "haplotype" combined from amino acids
	protein_variant = csn_desc$haplotype_name[match(haplotype, csn_desc$haplotype_aminoacids)] 
	protein_variant[is.na(protein_variant)] = haplotype[is.na(protein_variant)]			# replace the empty "protein_variant" values by the haplotypes
	if (i == 1){
		results$Haplotype       = haplotype
		results$Protein_variant = protein_variant
	}
	if (i > 1){
		results$Haplotype       = paste(results$Haplotype      , haplotype      , sep="-")
		results$Protein_variant = paste(results$Protein_variant, protein_variant, sep="-")
	}
}

results      = results[,grep("^Chr6", colnames(results), invert=T)]					# remove columns whose column name begins with "Chr6_"
results      = results[,c("Haplotype", "Protein_variant", breeds, "Total")]			# order columns differenty 
write.table(results, "haplotypes_allgenes.txt", sep="\t", row.names=F, quote=F)		# write table with results

# Filtering of results
a       = apply(results[,breeds], 1, function(x){ length(which(x>=0.05))}) 			# haplotype freq >=5% in at least one breed (out of 4 breeds)
results2= results[which(a>0),]  		 		 									# filter table based on per breed haplotype frequency --> 13 haplotypes

results2= results[which(results$Total >= 0.05),]  		 		 					# filter table based on total haplotype frequency --> 5 haplotypes
new       = data.frame(matrix(NA, nrow=1, ncol=ncol(results2), dimnames=list(1,colnames(results2)))) 	
new[1,1:2]= c("Other", "Other")
new[,c(breeds, "Total")] = as.numeric(apply(results2[,c(breeds, "Total")], 2, function(x){ 1- sum(x, na.rm=T)}))
results3  = rbind(results2, new)
rownames(results3) = results3$Protein_variant

# Dendrogram and plots:
png("haplotypes_dendrogram_allgenes.png", width=1200, height=250, pointsize=20)
hc = hclust(dist(t(results3[,breeds])), method="average")
par(mar=c(0,4,1,0))
plot(hc, main="CSN1S1-CSN2-CSN1S2-CSN3", xlab="", sub="", hang=-1)
dev.off()

# Dendrogram as eps
loadfonts(device="postscript")
#setEPS()
hc = hclust(dist(t(results3[,breeds])), method="average")
postscript("haplotypes_dendrogram_allgenes.eps", height=2.2, width=10, family="Liberation Serif")
#par(mar=c(0,4,1,0))
plot(hc, main="CSN1S1-CSN2-CSN1S2-CSN3",xlab="", sub="", hang=-1)
dev.off()
#loadfonts(quiet=TRUE)

pie_chart <- function(d, orderbreeds) {
	d$Name = d$Protein_variant
	blank_theme <- theme_minimal() + theme(axis.title.x = element_blank(), axis.title.y = element_blank(),
		panel.border = element_blank(), panel.grid=element_blank(), axis.ticks = element_blank(), 
		axis.text = element_blank(), plot.title=element_text(size=14, face="bold") )
	nams= as.character(d$Name)
	d = melt(d[,-grep("Chr|Total|Haplotype|Protein_variant", colnames(d))], id.vars=c("Name"))
	d = d[!is.na(d$value),]
	d = d[d$value!=0,]
	d$value = as.numeric(d$value)*100
	d$label_pos = unlist(sapply(unique(d$variable), function(x){ cumsum(d$value[d$variable==x])-d$value[d$variable==x]/2 }))
	d$perc = d$value
	d = d[round(d$perc)!=0,]
	d$perc_text = paste0(round(d$perc, 0), "%")
	# reorder the category factor levels to order the legend
	d$Name     = factor(d$Name    , levels = rev(nams))
	d$variable = factor(d$variable, levels = orderbreeds)
	cc <- scales::seq_gradient_pal("orange", "blue", "Lab")(seq(0,1,length.out=length(nams)))
	p <- ggplot(data = d, aes(x = 1, y = perc, fill = Name)) +
    # make stacked bar chart with black border
    geom_bar(stat = "identity", color = "black", width = 1) +
    # add the percents to the interior of the chart
    # geom_text(aes(x = 1.7, y = label_pos, label = perc_text), size = 4) +
    # add the category labels to the chart
    # increase x / play with label strings if labels aren't pretty
    # geom_text(aes(x = 1.82, y = label_pos, label = d[,lab_nam]), size = 4) +
    # convert to polar coordinates
    coord_polar(theta = "y") +
    # formatting
    scale_y_continuous(breaks = NULL) +
	# scale_fill_brewer(palette = "Oranges", direction = 1, guide = guide_legend(reverse = TRUE, nrow=1), name="")+
	scale_fill_manual(values=cc, guide = guide_legend(reverse = TRUE, nrow=1), name="")+
    blank_theme+ 
	theme(legend.position="bottom", panel.spacing = unit(-0.5, "lines"), legend.title=element_text(size=20), legend.text=element_text(size=20), text=element_text(family="Times New Roman", size=12))+
	facet_wrap(~variable, nrow=1)
  return(p)
}

pie_chart(d=results3, orderbreeds= breeds[hc$order])
ggsave("haplotypes_pies_allgenes.eps", width=18, height=3, device="eps", dpi=300)
