# Supplementary material for: DNA Sequence Variants and Protein Haplotypes of Casein Genes in German Black Pied Cattle (DSN)
Source: Front Genet. 2019 Nov 8;10:1129. doi: 10.3389/fgene.2019.01129 (PMC6857469; doi:10.3389/fgene.2019.01129)
Supplement: Supplementary file 1 [file DataSheet_1.zip › functions.r]

options(stringsAsFactors = F, width=170)
library(ggplot2)
library(reshape2)
library(dendextend)
library(dplyr)
library(plyr)
library(parallel)

chromosomes= paste0("Chr", c(1:29, "X"))
chromosome_lengths=c(158337067,137060424,121430405,120829699,121191424,119458736,112638659,113384836,105708250,104305016,107310763,91163125,84240350,84648390,85296676,81724687,75158596,66004023,64057457,72042655,71599096,61435874,52530062,62714930,42904170,51681464,45407902,46312546,51505224,148823899)

transform_genotypes_for_haplostats <- function(d){
	for (i in 1:nrow(d)){
        d[i,10:ncol(d)]= gsub("0", gsub("/.", "", d[i, "Amino_acids"]), d[i,10:ncol(d)])
        d[i,10:ncol(d)]= gsub("1", gsub("./", "", d[i, "Amino_acids"]), d[i,10:ncol(d)])
    }
    d2 = t(d[,10:ncol(d)])
    colnames(d2)= paste(d$CHROM, d$POS, sep="_")
    d3 = matrix(NA, nrow=nrow(d2), ncol=ncol(d2)*2, dimnames=list(rownames(d2), paste(rep(colnames(d2), each=2), rep(c(1,2), ncol(d2)), sep=".")))
    for (i in 1:nrow(d2)){ 
        d3[i,] = unlist(strsplit(d2[i,], "/"))
        d3[i,] = gsub("\\.", NA, d3[i,])
    }
    return(d3)
}

# Function for pie charts for protein variants per casein gene:
pie_chart <- function(d, orderbreeds) {
	d$Name = d$Protein_variant
	blank_theme <- theme_minimal() + theme(axis.title.x = element_blank(), axis.title.y = element_blank(),
		panel.border = element_blank(), panel.grid=element_blank(), axis.ticks = element_blank(), 
		axis.text = element_blank(), plot.title=element_text(size=14, face="bold") )
	nams= as.character(d$Name)
	d = melt(d[,-grep("Chr|Total|Haplotypes|Protein_variant", colnames(d))], id.vars=c("Name"))
	d = d[!is.na(d$value),]
	d = d[d$value!=0,]
	d$value = as.numeric(d$value)*100
	d$label_pos = unlist(sapply(unique(d$variable), function(x){ cumsum(d$value[d$variable==x])-d$value[d$variable==x]/2 }))
	d$perc = d$value
	d = d[round(d$perc)!=0,]
	d$perc_text = paste0(round(d$perc, 0), "%")
	# reorder the category factor levels to order the legend
	d$Name     = factor(d$Name    , levels = rev(nams))
	d$variable = factor(d$variable, levels = orderbreeds)
	cc <- scales::seq_gradient_pal("orange", "blue", "Lab")(seq(0,1,length.out=length(nams)))
	p <- ggplot(data = d, aes(x = 1, y = perc, fill = Name)) +
    # make stacked bar chart with black border
    geom_bar(stat = "identity", color = "black", width = 1) +
    # convert to polar coordinates
    coord_polar(theta = "y") +
    # formatting
    scale_y_continuous(breaks = NULL) +
	scale_fill_brewer(palette = "Oranges", direction = 1, guide = guide_legend(reverse = TRUE, nrow=1), name="")+
	# scale_fill_manual(values=cc, guide = guide_legend(reverse = TRUE, nrow=1), name="")+
    blank_theme+ 
	theme(legend.position="bottom", panel.spacing = unit(-0.5, "lines"), legend.title=element_text(size=20), legend.text=element_text(size=20), text=element_text(family="Times New Roman", size=12))+
	facet_wrap(~variable, nrow=1)
  return(p)
}

# tranform 0/0 or 0|0 to 0 and make numeric
transform_genotypes <- function(d){
	for (i in 10:ncol(d)){ d[,i] = c("0", "1", "1", "2", "0", "1", "2", NA)[ match( d[,i], c("0|0", "0|1", "1|0", "1|1", "0/0", "0/1", "1/1", "./.") ) ] }
	for (i in 10:ncol(d)){ d[,i] = as.numeric(d[,i]) }
	return(d)
}


# darkblue  = toupper("#08519c")
# blue      = toupper("#4292c6")
# lightblue = toupper("#9ecae1")

# darkred   = toupper("#a50f15")
# red       = toupper("#ef3b2c")
# lightred  = toupper("#fc9272")

# ids1 = read.table("~/NASrw/DSN/analysis/hu_run6_ID.csv", sep=",", header=T)
# ids2 = read.csv("~/NASrw/DSN/analysis/hu_run6_ID_LOM.csv", sep=",", header=T)
# dsncolpal = c("black", "darkgreen", "darkblue", "brown4", "brown3")
# dsncol = data.frame(id=ids1$interbull_id, LOM=ids2$interbull_id, color = "black", colnum= 1)
# dsncol$colnum[dsncol$id %in% c("DFRDEUM001262263386", "DFRDEUF001262265844")] = 2
# dsncol$colnum[dsncol$id %in% c("DFRDEUF001262265772", "DFRDEUM001262025028")] = 3
# dsncol$colnum[dsncol$id %in% c("DFRNLDM000062485655")] = 4
# dsncol$colnum[dsncol$id %in% c("DFRDEUF000662980168", "DFRDEUF001262339431")] = 5
# dsncol$color [dsncol$id %in% c("DFRDEUM001262263386", "DFRDEUF001262265844")] = "darkgreen"
# dsncol$color [dsncol$id %in% c("DFRDEUF001262265772", "DFRDEUM001262025028")] = "darkblue"
# dsncol$color [dsncol$id %in% c("DFRNLDM000062485655")] = "brown4"
# dsncol$color [dsncol$id %in% c("DFRDEUF000662980168", "DFRDEUF001262339431")] = "brown3"

# Execute function, does not execute when outputfile exists
execute <- function(x, outputfile = NA, intern = FALSE){
	if(!is.na(outputfile) && file.exists(outputfile)){ 
		cat("Output for step exists, skipping this step\n")
		return("")
	}
	cat("----", x, "\n")
	res <- system(x, intern = intern)
	# cat(">>>>", res[1], "\n")
	if(res[1] >= 1){ 
		cat("Error external process did not finish\n\n")
		# q("no")
	}
}
########
fill_up_pedigree <- function(p){
	p2= p
	todov = setdiff( p$V_RIND_ID, p$T_RIND_ID)  # vater  = 1
	todom = setdiff( p$M_RIND_ID, p$T_RIND_ID)	# mutter = 2
	todov = todov[!is.na(todov)]
	todom = todom[!is.na(todom)]
	new   = data.frame(matrix(NA, ncol=ncol(p),nrow=1, dimnames=list(1,colnames(p))))
	for (sex in c("V", "M")){
		cols_s = c(grep(paste0("^", sex), colnames(p))[1:2],grep("^T_Rasse", colnames(p)))
		if (sex=="V") { new2   = p[p$V_RIND_ID %in% todov, cols_s] }
		if (sex=="M") { new2   = p[p$M_RIND_ID %in% todom, cols_s] }
		colnames(new2)[grep("RIND_ID", colnames(new2))]="RIND_ID"
		rasse  = as.data.frame.matrix(table(new2$RIND_ID, new2$T_Rasse))  
		rasse  = data.frame(RIND_ID = rownames(rasse), rasse= as.character(apply(rasse, 1, function(x){ colnames(rasse)[which(x==max(x))[1]]})))
		new2   = join(new2, rasse)
		new2   = unique(new2[,-grep("T_Rasse", colnames(new2))])
		colnames(new2)[grep("rasse", colnames(new2))] = c("T_Rasse")
		if (sex=="V"){ new2$T_Sex = "1" }
		if (sex=="M"){ new2$T_Sex = "2" }
		new[1:nrow(new2),1:4] = new2
		p2 = rbind(p2,new)
	}
	return(p2)
}

sub_pedigree_all <- function(p, ids2, generations){
	keep   = c()
	make_na= c()
	make_not_na = c()
	n = 1
	mv_cols     = grep("[MV]_RIND_ID", colnames(p))
	for (i in 1:length(ids2)){
		#print(i)
		id = ids2[i]
		keep = c(keep, id)
		#if (id %in% c("276001262025028","276001262263386","528000062485655")){ next } # founder bulls
		for (j in 1:generations){
			newp = p[p$T_RIND_ID %in% id, mv_cols]
			if (nrow(newp)==0){ break }
			for (k in 1:nrow(newp)){
				for (l in 1:ncol(newp)){
					if (is.na(newp[k,l])) { newp[k,l] = paste(substr(colnames(newp)[l],1,1), n, sep="_"); n = n+1 }
				}
			}
			p[p$T_RIND_ID %in% id, mv_cols] = newp
			new = as.character(as.matrix(p[p$T_RIND_ID %in% id, mv_cols]))
			new = new[grep("^[MV]_",new,invert=T)]
			if(j==generations){ make_na     = c(make_na     ,new) }
			if(j!=generations){ make_not_na = c(make_not_na, new) }
			keep= c(keep,new)
			id = new
			if (length(id)==0){ break }
		}
	}
	p2 = p[p$T_RIND_ID %in% unique(keep),]
	p2[p2$T_RIND_ID %in% setdiff(make_na, make_not_na), mv_cols] = NA
	if (i/10==i%/%10){print(i)}
	return(p2)
}

distances_GT <- function(genotype, ids){
	drel  = data.frame(matrix(0, nrow= length(ids), ncol=length(ids), dimnames=list(ids,ids)), check.names=F)
	for(i in 2:length(ids)){
		a = as.numeric(genotype[,ids[i]])
		for (j in 1:(i-1)){
			# print(paste(i, j, sep=", "))
			b = as.numeric(genotype[,ids[j]])
			# percentage of common individuals:
			ab       = abs(a-b)
			together = length(which(!is.na(ab)))
			drel[i,j]= round(sum(ab, na.rm=T)/(together*2),3)
		}
	}
	gc()
	return(drel)
}

multiplot <- function(..., plotlist=NULL, file, cols=1, layout=NULL) {
  library(grid)

  # Make a list from the ... arguments and plotlist
  plots <- c(list(...), plotlist)

  numPlots = length(plots)

  # If layout is NULL, then use 'cols' to determine layout
  if (is.null(layout)) {
    # Make the panel
    # ncol: Number of columns of plots
    # nrow: Number of rows needed, calculated from # of cols
    layout <- matrix(seq(1, cols * ceiling(numPlots/cols)),
                    ncol = cols, nrow = ceiling(numPlots/cols))
  }

 if (numPlots==1) {
    print(plots[[1]])

  } else {
    # Set up the page
    grid.newpage()
    pushViewport(viewport(layout = grid.layout(nrow(layout), ncol(layout))))

    # Make each plot, in the correct location
    for (i in 1:numPlots) {
      # Get the i,j matrix positions of the regions that contain this subplot
      matchidx <- as.data.frame(which(layout == i, arr.ind = TRUE))

      print(plots[[i]], vp = viewport(layout.pos.row = matchidx$row,
                                      layout.pos.col = matchidx$col))
    }
  }
}

readFASTA <- function(dir, protein, all){
	fasta= read.table(paste(dir, protein, ".fasta", sep=""), sep="\t", na.strings="",quote="")[,1]
	ind  = c(grep(">", fasta), length(fasta)+1)
	if (all=="all"){ chain= gsub(">|\\|PDBID\\|CHAIN\\|SEQUENCE","", fasta[ind[1:length(ind)-1]]) }
	if (all!="all"){ chain= gsub(">[A-Za-z0-9]{4}\\:|\\|PDBID\\|CHAIN\\|SEQUENCE","", fasta[ind[1:length(ind)-1]]) }
	#chain= fasta[ind[1:length(ind)-1]]
	seq  = sapply(1:(length(ind)-1), function(x){ paste0(fasta[(ind[x]+1):(ind[x+1]-1)],collapse="")})
	fasta= data.frame(chain= chain, seq= seq)
	fasta= fasta[order(fasta$chain),]
	return(fasta)
}

get_calc_value <- function(dataset, ids, type){
	val = rep(NA, nrow(dataset))
	for (i in 1:nrow(dataset)){
		if (i/1000==i%/%1000){ print(i) }
		tab = as.numeric(dataset[i,ids])
		tab = factor(tab, levels=c(0,1,2))
		tab = table(tab)
		if (type=="HET"){
			if (length(grep("1", names(tab)))==0){ val[i] = 0; next }
			tmp = round(as.numeric(tab[which(names(tab)=="1")] / sum(tab)),4)
		}
		if (type=="MAF" | type=="AAF"){
			tmp = round( (tab[which(names(tab)=="2")]*2 + tab[which(names(tab)=="1")]) / (sum(tab)*2),4)
			if (type=="MAF"){
				if ( tmp > 0.5 ){ tmp = 1 - tmp }
			}
		}
		val[i]= tmp
	}
	return(val)
}


get_mean_value <- function(i, d, windowsize, stepsize, colind_value){
	colnames_value = colnames(d)[colind_value]
	cols  = c("CHROM", "CHR", "POS", "RANGE", colnames_value) 
	res   = NULL
	d2    = d[d$CHROM==chromosomes[i],]
	inter = seq(0, max(d2$POS), stepsize)
	# rows = c()
	for (j in 1:length(inter)){
		d3 = d2[ d2$POS>= (inter[j]+1) & d2$POS < (inter[j] + windowsize),]
		# rows= c(rows, nrow(d3))
	# }
		if (nrow(d3)==0){ next }
		val  = round(as.numeric(apply(d3[,colind_value], 2, mean)), 4)
		pos  = round(mean(d3$POS))
		new  = data.frame(chromosomes[i])
		new  = cbind(new, data.frame(rbind(c(i, pos, paste0("[",(inter[j]+1), ",", (inter[j] + windowsize), "]") ,val))))
		res  = rbind(res, new)
	}
	#print(rows)
	colnames(res) = cols
	for (j in c("CHROM", "RANGE")){            res[,j]=            as.character(res[,j])  }
	for (j in c("CHR", "POS",colnames_value)){ res[,j]= as.numeric(as.character(res[,j])) }
	return(res)
}


sliding_window <- function(position, value, windowsize, stepsize){
	# pos = dataframe[,grep(position, colnames(dataframe))]
	# val = dataframe[,grep(value, colnames(dataframe))]
	pos = position
	val = value
	inter = seq(0, max(pos), stepsize)
	posnew= c()
	valnew= c()
	for (j in 1:length(inter)){
		ind = which(pos >= (inter[j]+1) & pos < (inter[j] + windowsize))
		if (length(ind)==0){ next }
		posnew= c(posnew, round(mean(pos[ind]), 4))
		valnew= c(valnew, round(mean(val[ind]), 4))
		
	}
	return(data.frame(posnew, valnew))
}
